# Supplementary material for: Unpacking Tourette Syndrome in Children: Insights into Prevalence and Comorbidities from NSCH Data
Source: J Clin Med. 2025 Feb 23;14(5):1485. doi: 10.3390/jcm14051485 (PMC11900335; doi:10.3390/jcm14051485)
Supplement: Supplementary file 1 [file jcm-14-01485-s001.zip]

Archive with 1 entries (1 files):
- jcm-3447221-supplementary.pdf
